# Supplementary material for: Functionalized Crystalline N-Trimethyltriindoles: Counterintuitive Influence of Peripheral Substituents on Their Semiconducting Properties
Source: Molecules. 2022 Feb 8;27(3):1121. doi: 10.3390/molecules27031121 (PMC8839582; doi:10.3390/molecules27031121)
Supplement: Supplementary file 1 [file molecules-27-01121-s001.zip]

Archive with 1 entries (1 files):
- molecules-1551467-supplementary.pdf
